# Supplementary material for: CFTR Rescue in Intestinal Organoids with GLPG/ABBV-2737, ABBV/GLPG-2222 and ABBV/GLPG-2451 Triple Therapy
Source: Front Mol Biosci. 2021 Sep 15;8:698358. doi: 10.3389/fmolb.2021.698358 (PMC8479794; doi:10.3389/fmolb.2021.698358)
Supplement: Supplementary file 1 [file Table1.XLSX]

## Sheet: AUC values corrected for DMSO
		AUC values upon 2222 3 uM & 2737 3 uM & 2451 3 uM + 5 uM FSK treatment, normalized to DMSO response						mean	AUC values upon VX-809 3 uM & VX-770 3 uM + 5 uM FSK, normalized to DMSO response					mean	DMSO + 5 uM FSK						mean
1	F508del/R1162X	4073.33	3258.33	4138.33				3823.33	1103.33	8.33333	48.3333	-61.6667	-61.6667	207.333	40	85	60				61.6667
2	F508del/R1066C	1218.33	1863.33	1533.33				1538.33	153.333	58.3333				105.833	50	30	285				121.667
3	F508del/2184insA	1703.33	1523.33	2003.33				1743.33	198.333	118.333				158.333	105	120	110				111.667
4	F508del/2143delT	1908.89	1278.89	1203.89				1463.89	318.89	122.19				220.54	90	43.33	95				76.11
5	F508del/CFTRdele19.20	3225	2985	3045				3085	795	755				775	65	30	55				50
6	F508del/S18I	467.667	1172.67	1212.67				951	137.667	197.667				167.667	62	185	75				107.333
7	F508del/711+1G>T	2990	3030	2895	1645	1040	2080	2280	1125	1295	185	108.3	150	572.66	30	30	45	45	45	45	40
8	F508del/2184delA	2401.67	2341.67	3201.67				2648.33	866.667	686.667				776.667	80	75	110				88.3333
9	F508del/1078delT	3775.56	3735.56	3815.56				3775.56	1345.56	1200.56				1273.06	55	58.33	20				44.4433
10	F508del/G85E	2838.33	2908.33	2603.33				2783.33	973.333	1028.33				1000.83	70	120	10				66.6667
11	F508del/Y1092X	6391.67	5021.67	4271.67				5228.33	1676.67	1461.67	2086.67			1741.67	90	50	50				63.3333
12	F508del/CFTRdele2.3	1758.89	1708.89	1993.89				1820.56	663.89	658.89				661.39	95	43.33	60				66.11
13	F508del/1294del7	3321.67	2986.67	3216.67				3175	1241.67	1251.67				1246.67	30	35	35				33.3333
14	F508del/Y849X	1895	1805	2065				1921.67	795	940				867.5	40	25	40				35
15	F508del/CFTRdele17a.17b	3236.11	3186.11	3601.11	2911.11	2551.11	3051.11	3089.45	971.112	966.112	1276.11	1485		1174.58	75	23.33	220	220	220	220	163.055
16	F508del/c.1725-1727(del/ins/AT)	2540	2905	2900				2781.67	1435	1335				1385	80	25	45				50
17	F508del/394delTT	2980	3680	3050				3236.67	1560	1686				1623	100	50	30				60
18	F508del/4016insT	4306.67	3236.67	3431.67				3658.33	1481.67	2106.67				1794.17	105	175	75				118.333
19	F508del/S489X	2400	1875	2815				2363.33	1165	1345				1255	25	60	35				40
20	F508del/Y109D	2877.22	1602.22	2012.22				2163.89	1747.22	642.223				1194.72	83.33	40	50				57.7767
21	F508del/G550X	4501.67	3831.67	4681.67				4338.33	2286.67	2696.67				2491.67	110	85	130				108.333
22	F508del/1813insC	1406.11	1071.11	1246.11				1241.11	1016.11	437.413				726.763	75	88.33	58.33				73.8867
23	F508del/L1034P	1996.67	2351.67	2081.67				2143.33	1206.67	1471.67				1339.17	100	65	85				83.3333
24	F508del/E730X	3980	3820	4490				4096.67	2755	3150	2275			2726.67	60	50	40				50
25	F508del/W1282X/R1283M	3896.67	3731.67	4086.67				3905	2256.67	2946.67	2666.67			2623.33	90	35	50				58.3333
26	F508del/W846X	80	175	330				195	-93.33	153.3				29.985	260	135	160				185
27	F508del/1717-1G>A	4583.89	5018.89	5318.89				4973.89	3593.89	4083.89	4133.89			3937.22	35	70	33.33				46.11
28	711+1G>T/711+1G>T	-25.31	-46.11	-26.11				-32.51	-66.11	-51.11	-11.11			-42.7767	65	53.33	275				131.11
	AUC values of F508del/F508del organoids treated with the modulator therapies, normalized to DMSO response.
	AUC values upon treatment with 2737 1 uM			AUC values upon treatment with 2222 0.15 uM			AUC values upon treatment with 2451 1 uM + 2222 0.15 uM			2451 1 uM + 2222 0.15 uM + 2737 1 uM			AUC values upon treatment with 2451 1 uM			AUC values upon treatment with VX809 1 uM			AUC values upon treatment with VX770 1 uM			AUC values upon treatment with VX809 1 uM + VX770 1 uM			AUC values upon treatment with DMSO
Donor 1	20	30	80	110	65	75	1540	1530	1035	2810	2525	2425	125	140	180	150	183		460	523.3		2450	2098		85	90	110
Donor 2	50	45	60	223.3	305	210	2640	3710	3145	3705	3770	3395	620	415	525	550	446.7		551.3	528		2045	2495		25	120	70
Donor 3	75	60	45	35	40	65	1090	700	610	1755	1875	1351	90	61.67	145	65	30		58.33	60		268	585		195	135	170
Donor 4	85	120	65	50	70	125	2125	2100	2045	2620	2570	2840	230	415	355	80	65		367.5	532.5		1521	1490		145	210	180
Donor 5	75	40	40	440	185	405	2785	2920	2885	4555	4575	4145	285	880	590	240	425		412.5	437.5		1560	1955		50	30	175
Donor 6	40	40	40	105	115	40	1810	1445	2350	2790	2995	2295	190	225	183.3	100	45		210	160		1545	1130		115	125	90
Donor 7	20	30	80	110	65	75	1540	1530	1035	2810	2525	2425	125	140	180	120	100		105	295		1130	735		65	55	65
